# Supplementary material for: Detection of fusion gene transcripts in the blood samples of prostate cancer patients
Source: Sci Rep. 2021 Aug 20;11:16995. doi: 10.1038/s41598-021-96528-9 (PMC8379170; doi:10.1038/s41598-021-96528-9)
Supplement: Supplementary file 2 — Supplementary Information 2. [file 41598_2021_96528_MOESM2_ESM.xlsx]

## Sheet: Sheet1
	Supplemental table 1
Blood samples with matched prostate cancer
									Nomogram score				Fusion transcript in the blood
	Year diag.	Pre.op.PSA	Type	Gender	Gleason	TNM	Age	Race	2years	5years	7years	10years	β-ACTIN	MAN2A1-FER	TRMT11-GRIK2	mTOR-TP53BP1	CCNH-c5orf30	KDM4B-AC011523.2	SLC45A2-AMACR	TMEM135-CCDC67	LRRC59-FLJ60017	Pten-NOLC1
1	2012	10.6	B+T	M	4+4=8	T3a N0 MX	60s	W	0.99	0.98	0.98	0.97	+	+	-	-	-	-	+	-	-	+
3	2012	9.2	B+T	M	4+3=7	T3a N0 MX	60s	W	0.98	0.96	0.94	0.93	+	+	-	-	-	-	-	-	-	+
4	2012	18.49	B+T	M	3+4=7	T2c N0 MX	60s	W	0.98	0.97	0.96	0.95	+	+	-	-	+	-	-	-	-	+
5	2012	6.03	B+T	M	3+4=7	T3a N0 MX	60s	W	0.81	0.64	0.57	0.47	+	+	-	-	-	-	+	-	-	+
6	2012	5.02	B+T	M	3+4=7	T2c N0 MX	70s	W	0.93	0.87	0.83	0.79	+	+	-	+	-	-	+	-	-	+
15	2012	21.9	B+T	M	4+3=7	T3b N0 MX	60s	W	0.93	0.87	0.83	0.79	+	-	-	-	-	-	+	-	-	-
16	2012	2.4	B+T	M	3+4=7	T2c N0 MX	50s	W	0.99	0.98	0.97	0.96	+	-	-	-	-	-	-	-	-	-
17	2012	7.6	B+T	M	4+3=7	T3a N1 MX	50s	W	0.93	0.86	0.83	0.78	+	+	-	-	-	-	-	-	-	-
18	2012	6.46	B+T	M	4+3=7	T3a N0 MX	50s	W	0.99	0.97	0.96	0.95	+	+	-	+	+	+	+	-	-	+
19	2012	24.2	B+T	M	4+3=7	T3a N0 MX	60s	W	0.97	0.93	0.92	0.89	+	+	-	-	-	-	+	-	-	-
20	2012	4.98	B+T	M	4+3=7	T3a N0 MX	50s	W	0.97	0.93	0.92	0.89	+	+	-	-	-	-	-	-	-	-
21	2012	5.5	B+T	M	4+3=7	T3a N0 MX	60s	W	0.89	0.79	0.74	0.67	+	-	-	-	-	-	-	-	-	-
23	2012	5.9	B+T	M	4+4=8	T3b N1 MX	60s	W	0.94	0.88	0.85	0.8	+	-	-	-	-	-	-	-	-	-
27	2012	6.03	B+T	M	3+4=7	T3a N0 MX	60s	W	0.98	0.96	0.95	0.94	+	+	-	-	-	-	-	-	-	-
28	2012	5	B+T	M	4+3=7	T3a NX MX	60s	W	0.99	0.97	0.97	0.96	+	-	-	-	-	-	-	-	-	+
29	2012	4.9	B+T	M	3+4=7	T2c N0 MX	60s	W	0.99	0.97	0.97	0.96	+	+	-	-	-	-	+	-	-	-
33	2012	9.96	B+T	M	3+4=7	T2a N0 MX	60s	W	0.99	0.97	0.96	0.95	+	-	-	-	-	-	-	-	-	-
34	2012	31.3	B+T	M	3+4=7	T2c N0 MX	60s	W	0.84	0.7	0.63	0.54	+	-	-	-	-	-	+	-	-	+
35	2012	5.3	B+T	M	4+3=7	T3a N0 MX	60s	W					+	+	-	-	-	-	+	-	-	+
37	2012	5.84	B+T	M	4+5=9	T3a N1 MX	50s	W					+	+	-	-	-	-	+	-	-	-
38	2012	4.5	B+T	M	4+3=7	T3b N1 MX	60s	W					+	+	-	-	-	-	-	-	-	-
39	2012	21.8	B+T	M	4+3=7	T3b N1 MX	60s	Bl	0.8	0.63	0.56	0.46	+	+	-	-	-	-	-	-	-	-
40	2012	7	B+T	M	4+3=7	T2a N1 MX	50s	W					+	-	-	-	-	-	+	-	-	-
41	2012	9.87	B+T	M	4+5=9	T3b N1 MX	60s	W					+	+	-	-	+	-	+	-	-	+
42	2012	6.3	B+T	M	4+3=7	T3a N1 MX	60s	W					+	+	-	-	-	-	-	-	-	-
Blood samples without matched prostate cancer
									Nomogram score
	Year diag.	Pre.op.PSA	Type	Gender	Gleason	TNM	Age	Race	2years	5years	7years	10years	β-ACTIN	MAN2A1-FER	TRMT11-GRIK2	mTOR-TP53BP1	CCNH-c5orf30	KDM4B-AC011523.2	SLC45A2-AMACR	TMEM135-CCDC67	LRRC59-FLJ60017	Pten-NOLC1
2	2012	9.6	B	M	4+4=8	T2a N0 MX	60s	W	0.93	0.86	0.83	0.78	+	+	-	-	+	-	-	-	-	-
7	2012	2.99	B	M	3+4=7	T2c N0 MX	60s	W	0.9	0.8	0.75	0.68	+	-	-	-	-	-	-	-	-	-
8	2012	5	B	M	4+3=7	T3a N0 MX	60s	W	0.9	0.8	0.75	0.68	+	+	-	-	-	-	+	-	-	-
9	2013	7.5	B	M	3+4=7	T3a N0 Mx	60s	W	0.99	0.98	0.98	0.97	+	+	-	-	-	-	-	-	-	-
10	2013	6.6	B	M	3+4=7	T3a N0 Mx	50s	W	0.89	0.78	0.73	0.65	+	+	-	-	-	-	+	-	-	-
11	2013	6.9	B	M	3+3=6	T2a N0 Mx	50s	W	0.93	0.86	0.82	0.77	+	-	-	-	-	-	-	-	-	+
13	2013	4.1	B	M	3+4=7	T2c N0 Mx	50s	M	0.95	0.9	0.88	0.84	+	-	-	-	-	-	+	-	-	-
14	2013	6.8	B	M	3+4=7	T2c N0 Mx	50s	W	0.95	0.91	0.88	0.85	+	-	-	-	-	-	+	-	-	-
22	2012	6.8	B	M	3+3=6	T2c N0 MX	60s	W	0.89	0.79	0.74	0.67	+	-	-	-	-	-	-	-	-	-
24	2012	6.38	B	M	3+4=7	T2c N0 MX	60s	W	0.92	0.84	0.8	0.75	+	-	-	-	-	-	-	-	-	+
25	2013	18	B	M	5+4=9	T3b N1 Mx	60s	W	0.99	0.97	0.97	0.95	+	-	-	-	-	-	-	-	-	-
26	2012	5.5	B	M	3+4=7	T2c N0 MX	60s	W	0.86	0.73	0.67	0.58	+	-	-	-	-	-	-	-	-	-
30	2013	29.9	B	M	4+5=9	T3a N0 MX	50s	W	0.78	0.6	0.52	0.42	+	-	-	-	-	-	-	-	-	-
31	2013	6.8	B	M	4+4=8	T3b N1 MX	60s	W	0.82	0.66	0.59	0.5	+	+	-	-	-	-	-	-	-	-
32	2013	4.6	B	M	4+5=9	T3a N1 MX	60s	W	0.99	0.97	0.96	0.95	+	+	-	-	+	-	+	-	-	-
36	2013	6	B	M	4+3=7	T3a N0 MX	60s	W					+	-	-	-	-	-	-	-	-	-
43	2014	46.5	B	M	4+5=9	T2c N0 Mx	60s	W					+	-	-	-	-	-	+	-	-	-
44	2013	40	B	M	4+4=8	T3b N1 Mx	60s	W					+	+	-	-	-	-	-	-	-	+
45	2013	4.64	B	M	4+3=7	T2c N0 Mx	60s	W					+	-	-	-	-	-	-	-	-	-
46	2013	5.4	B	M	4+3=7	T2c N0 Mx	60s	Bl					+	-	-	-	-	-	-	-	-	-
47	2013	2.9	B	M	3+4=7	T2c N0 Mx	50s	W					+	+	-	+	-	-	+	-	-	+
49	2012	6.38	B	M	3+4=7	T2c N0 MX	60s	W					+	-	-	-	-	-	+	-	-	-
50	2012	7.98	B	M	3+4=7	T2c N0 MX	50s	W					+	-	-	-	-	-	+	-	-	-
51	2013	5.4	B	M	4+3=7	T2c N0 Mx	50s	W					+	+	-	-	-	-	+	-	-	+
52	2013	9.7	B	M	4+3=7	T3b N1 Mx	60s	W					+	+	-	-	-	-	+	-	-	-
53	2013	2.42	B	M	4+3=7	T3a N0 Mx	60s	W	0.84	0.69	0.62	0.53	+	+	-	-	-	-	+	-	-	+
54	2013	7.3	B	M	3+4=7	T2c N0 Mx	60s	W					+	+	-	-	-	-	+	-	-	+
55	2013	2.1	B	M	4+4=8	T2c N0 Mx	60s	W					+	+	-	-	-	-	+	-	-	+
56	2013	8.96	B	M	4+5=9	T3a N0 Mx	50s	W	0.82	0.66	0.58	0.49	+	+	-	-	-	-	-	-	-	-
57	2013	4.21	B	M	3+4=7	T2a N0 Mx	50s	A					+	+	-	-	-	-	+	-	-	+
58	2013	5.63	B	M	3+4=7	T2c N0 Mx	60s	W					+	+	-	-	-	-	+	-	-	+
59	2013	3	B	M	3+3=6	T2c N0 Mx	50s	W					+	+	-	+	-	-	+	-	-	+
60	2013	6	B	M	4+3=7	T2c N0 Mx	50s	W					+	+	-	-	-	-	-	-	-	-
61	2013	11.93	B	M	5+5=10	T3a N0 Mx	70s	W					+	+	-	-	-	-	+	-	-	+
62	2013	5	B	M	3+4=7	T2c N0 Mx	60s	W					+	+	-	-	-	-	-	-	-	-
63	2013	1.9	B	M	4+3=7	T2c N0 Mx	50s	W					+	+	-	+	-	-	+	-	-	+
64	2013	5.72	B	M	4+3=7	T2c N0 Mx	50s	W					+	+	-	-	-	-	+	-	-	+
65	2013	6.8	B	M	3+4=7	T2c N0 Mx	60s	W					+	+	-	-	-	-	+	-	-	+
66	2014	5.3	B	M	3+4=7	T2c N0 Mx	60s	Bl					+	+	-	-	-	-	-	-	-	-
67	2014	3.8	B	M	3+4=7	T2c N0 Mx	50s	W					+	+	-	-	-	-	+	-	-	+
68	2013	5.3	B	M	5+4=9	T2a N0 Mx	60s	W					+	+	-	-	-	-	-	-	-	-
69	2013	2.8	B	M	3+4=7	T2c N0 Mx	50s	W					+	+	-	-	-	-	-	-	-	-
70	2013	4.5	B	M	4+3=7	T2c N0 Mx	50s	W					+	+	-	-	+	-	+	-	-	+
71	2013	11.2	B	M	4+3=7	T3a N0 Mx	60s	W					+	+	-	-	-	-	-	-	-	-
72	2013	5	B	M	3+4=7	T2c N0 Mx	60s	W					+	+	-	-	-	-	+	-	-	+
73	2013	6.8	B	M	3+3=6	T2c N0 Mx	50s	W					+	+	-	-	-	-	-	-	-	+
74	2013	3.31	B	M	3+4=7	T3a N0 Mx	60s	W					+	+	-	-	-	-	+	-	-	+
75	2013	13.5	B	M	5+4=9	T2c N0 Mx	60s	W					+	+	-	-	-	-	-	-	-	-
76	2013	5.69	B	M	3+4=7	T2a N0 Mx	60s	W					+	+	-	-	-	-	-	-	-	+
77	2014	7.06	B	M	3+4=7	T3a N0 MX	60s	W					+	+	-	-	-	-	+	-	-	-
78	2013	5.72	B	M	3+3=6	T2a N0 Mx	60s	W					+	+	-	-	-	-	-	-	-	-
79	2013	5.1	B	M	5+3=8	T3a N0 Mx	60s	W					+	+	-	-	-	-	+	-	-	+
80	2013	9.95	B	M	3+4=7	T2c N0 Mx	60s	W					+	+	-	-	-	-	-	-	-	-
81	2013	12.46	B	M	4+4=8	T3a N0 Mx	60s	W					+	+	-	-	-	-	+	-	-	+
82	2013	9.9	B	M	4+3=7	T3a N0 Mx	50s	W					+	+	-	-	-	-	-	-	-	-
83	2013	2.8	B	M	4+3=7	T3a N0 Mx	50s	W					+	+	-	-	-	-	-	-	-	+
84	2013	10.3	B	M	3+5=8	T2c N0 Mx	60s	W					+	+	-	-	-	-	+	-	-	-
85	2013	5.8	B	M	3+3=6	T2a N0 Mx	50s	W					+	+	-	-	-	-	+	-	-	+
86	2013	5.38	B	M	4+5=9	T3b N0 Mx	50s	W					+	+	-	-	-	-	+	-	-	-
87	2013	5	B	M	4+3=7	T2c N0 Mx	60s	W					+	+	-	-	-	-	-	-	-	-
88	2013	5	B	M	3+4=7	T2c N0 MX	60s	W					+	+	-	-	-	-	+	-	-	+
89	2013	4.7	B	M	3+3=6	T3a N0 MX	50s	W					+	+	-	-	-	-	+	-	-	+
90	2013		B	M	4+4=8	T2c N0 MX	60s	W					+	+	-	-	-	-	-	-	-	-
91	2013	4.6	B	M	3+4=7	T2c N0 Mx	60s	W					+	+	-	-	-	-	+	-	-	-
92	2013	7	B	M	3+4=7	T3a N0 MX	40s	W					+	+	-	-	-	-	-	-	-	-
93	2013	4.6	B	M	3+4=7	T2c N0 Mx	50s	W					+	+	-	-	-	-	-	-	-	-
94	2013	5.3	B	M	3+4=7	T3a N0 MX	50s	W					+	+	-	-	-	-	-	-	-	-
95	2013	4.5	B	M	3+4=7	T2c N0 Mx	60s	W					+	+	-	-	-	-	-	-	-	-
96	2013	4.9	B	M	3+4=7	T2c N0 MX	50s	W					+	+	-	-	-	-	-	-	-	-
97	2013	7.02	B	M	4+5=9	T3b N1 Mx	60s	W					+	+	-	-	-	-	-	-	-	+
98	2013	11.5	B	M	4+3=7	T3a N0 MX	40s	W					+	+	-	-	-	-	-	-	-	-
99	2013	17	B	M	4+5=9	T3b N0 Mx	50s	W					+	+	-	-	-	-	-	-	-	-
100	2013	4.1	B	M	3+3=6	T2c N0 Mx	60s	W					+	+	-	-	-	-	-	-	-	-
101	2013	4.4	B	M	4+3=7	T3a N0 MX	50s	W					+	+	-	-	-	-	-	-	-	+
102	2013	6.1	B	M	4+3=7	T2c N0 MX	70s	W					+	+	-	-	-	-	-	-	-	-
103	2013	34	B	M	4+3=7	T3a N0 MX	60s	W					+	+	-	-	-	-	-	-	-	+
104	2013	7.5	B	M	4+3=7	T3b N0 MX	60s	W					+	+	-	-	-	-	-	-	-	-
105	2013	4	B	M	3+3=6	T2c N0 Mx	60s	W					+	+	-	-	-	-	+	-	-	+
106	2013	5	B	M	3+4=7	T3a N0 MX	70s	W					+	+	-	-	-	-	-	-	-	+
107	2013	0.6	B	M	3+4=7	T2a N0 Mx	50s	W					+	+	-	-	-	-	+	-	-	+
108	2013	3.7	B	M	3+4=7	T2c N0 Mx	70s	W					+	+	-	-	-	-	-	-	-	-
109	2013	5.3	B	M	4+4=8	T3a N0 MX	70s	W					+	+	-	-	-	-	-	-	-	-
110	2013	4.2	B	M	4+3=7	T3a N0 MX	50s	W					+	+	-	-	-	-	-	-	-	-
111	2013	4.55	B	M	4+5=9	T2c N0 Mx	70s	W					+	+	-	-	-	-	-	-	-	-
113	2013	11.7	B	M	4+5=9	T3b N1 MX	50s	W					+	+	-	-	-	-	-	-	-	-
114	2013	6.5	B	M	4+5=9	T3a N0 MX	60s	W					+	+	-	-	-	-	-	-	-	-
115	2013	5.5	B	M	3+5=8	T3a N0 MX	60s	W					+	+	-	-	-	-	+	-	-	-
116	2013	6.1	B	M	4+3=7	T3a N0 Mx	60s	W					+	+	-	-	-	-	-	-	-	-
117	2013	6.9	B	M	3+4=7	T3a N0 Mx	50s	W					+	+	-	-	+	-	+	-	-	+
118	2013	5.2	B	M	4+5=9	T3a N0 Mx	60s	W					+	+	-	-	-	-	-	-	-	+
119	2014	7.8	B	M	3+4=7	T2c N0 Mx	50s	W					+	+	-	-	-	-	-	-	-	-
120	2014	4.2	B	M	3+3=6	T2c N0 Mx	50s	W					+	+	-	-	-	-	-	-	-	+
121	2014	8.2	B	M	3+4=7	T2c N0 Mx	40s	W					+	+	-	-	-	-	+	-	-	+
122	2014	8.08	B	M	3+4=7	T2c N0 Mx	50s	W					+	+	-	-	-	-	-	-	-	-
123	2014	6.3	B	M	4+3=7	T3a N0 Mx	60s	W					+	+	-	-	-	-	+	-	-	+
124	2014	3.68	B	M	4+3=7	T3a N0 Mx	50s	W					+	+	-	+	-	-	+	-	-	+
125	2014	3.3	B	M	3+4=7	T2c N0 Mx	50s	W					+	+	-	-	-	-	-	-	-	-
126	2014	3.8	B	M	3+4=7	T3a N0 Mx	50s	W					+	+	-	-	-	-	-	-	-	-
127	2014	16.7	B	M	3+4=7	T2c N0 Mx	60s	W					+	+	-	-	+	-	+	-	-	+
128	2014	5.2	B	M	3+4=7	T2c N0 Mx	50s	W					+	+	-	-	-	-	+	-	-	+
129	2014	5.3	B	M	3+3=6	T2c N0 Mx	50s	W					+	+	-	-	-	-	-	-	-	+
130	2014	8.8	B	M	3+4=7	T2c N0 Mx	60s	W					+	+	-	-	-	-	-	-	-	-
131	2014	3.67	B	M	4+3=7	T2c N0 Mx	50s	W					+	+	-	-	-	-	-	-	-	-
132	2014	5	B	M	3+4=7	T3a N0 Mx	60s	W					+	+	-	-	-	-	-	-	-	-
133	2014	4.8	B	M	3+4=7	T2a N0 Mx	60s	W					+	+	-	-	-	-	+	-	-	+
134	2014	4.8	B	M	3+3=6	T2c N0 Mx	50s	W					+	+	-	-	-	-	+	-	-	+
135	2014	5.2	B	M	3+4=7	T2c N0 Mx	60s	W					+	+	-	-	-	-	-	-	-	-
136	2014	3.4	B	M	4+3=7	T2a N0 Mx	50s	W					+	+	-	-	-	-	-	-	-	-
137	2014	11.68	B	M	3+3=6	T2c N0 Mx	50s	W					+	+	-	-	-	-	-	-	-	-
138	2014	5.34	B	M	3+3=6	T2a N0 Mx	50s	W					+	+	-	-	-	-	-	-	-	-
139	2014	31	B	M	3+4=7	T2c N0 Mx	60s	W					+	+	-	-	-	-	-	-	-	-
140	2014	4.3	B	M	4+3=7	T3a N0 Mx	60s	W					+	+	-	-	-	-	+	-	-	+
141	2014	10.4	B	M	3+3=6	T2c N0 Mx	60s	W					+	+	-	-	-	+	+	-	-	+
142	2014	6.98	B	M	3+3=6	T2c N0 Mx	50s	W					+	-	-	-	-	-	-	-	-	-
143	2014	5.4	B	M	4+3=7	T3b N0 Mx	60s	W					+	-	-	-	-	-	-	-	-	-
144	2014	5.28	B	M	3+4=7	T2c N0 Mx	60s	W					+	-	-	-	-	-	-	-	-	-
145	2014	6.86	B	M	4+3=7	T3a N0 Mx	60s	W					+	+	-	-	-	-	-	-	-	-
146	2014	6.78	B	M	4+5=9	T3a N1 Mx	50s	W					+	+	-	-	-	-	-	-	-	-
147	2014	6.4	B	M	4+3=7	T3a N0 Mx	50s	W					+	+	-	-	-	-	-	-	-	-
148	2014	7.3	B	M	3+4=7	T2c N0 Mx	50s	W					+	+	-	-	-	-	+	-	-	+
149	2014	3.4	B	M	3+4=7	T2a N0 Mx	60s	W					+	+	-	-	-	-	-	-	-	-
150	2014	6.8	B	M	4+5=9	T3a N0 Mx	50s	W					+	+	-	-	-	-	+	-	-	-
M-male, W-white, B,-black, A-asian, B-blood, T-prostate cancer tissue
